# Supplementary material for: Polyphenols as Potential β-Lactamase Inhibitors: An Integrated Computational and Experimental Study
Source: Molecules. 2025 Nov 15;30(22):4416. doi: 10.3390/molecules30224416 (PMC12655399; doi:10.3390/molecules30224416)
Supplement: Supplementary file 1 [file molecules-30-04416-s001.zip]

Archive with 1 entries (1 files):
- molecules-3969511-supplementary.pdf
